# Supplementary material for: Mutational Spectrum of the ABCA12 Gene and Genotype–Phenotype Correlation in a Cohort of 64 Patients with Autosomal Recessive Congenital Ichthyosis
Source: Genes (Basel). 2023 Mar 15;14(3):717. doi: 10.3390/genes14030717 (PMC10048568; doi:10.3390/genes14030717)
Supplement: Supplementary file 1 [file genes-14-00717-s001.zip]

Archive with 1 entries (1 files):
- genes-2199576-supplementary.pdf
